# Supplementary material for: Retinal Responses to Visual Stimuli in Interphotoreceptor Retinoid Binding-Protein Knock-Out Mice
Source: Int J Mol Sci. 2023 Jun 26;24(13):10655. doi: 10.3390/ijms241310655 (PMC10341985; doi:10.3390/ijms241310655)
Supplement: Supplementary file 1 [file ijms-24-10655-s001.zip]

Archive with 1 entries (1 files):
- ijms-2362495-supplementary.pdf
